# Supplementary material for: What Lies Behind Diagnostic Labels? High Intra-Individual Variability Is the True Cognitive Signature of University Students with Specific Learning Disorders
Source: Brain Sci. 2026 Apr 10;16(4):404. doi: 10.3390/brainsci16040404 (PMC13115440; doi:10.3390/brainsci16040404)
Supplement: Supplementary file 1 [file brainsci-16-00404-s001.zip]

Archive with 1 entries (1 files):
- brainsci-4216183-supplementary.pdf
